# Supplementary material for: Activation and Biological Properties of Human β Defensin 4 in Stem Cells Derived From Human Exfoliated Deciduous Teeth
Source: Front Physiol. 2019 Oct 22;10:1304. doi: 10.3389/fphys.2019.01304 (PMC6817489; doi:10.3389/fphys.2019.01304)
Supplement: Supplementary file 1 [file Table_1.XLS]

## Sheet: Sheet1
TABLE S1 | The original data of PCR array.
	21d
	CT			HBD4
A01	22.855	23.512	22.795	22.274	21.411	21.105
A02	19.807	19.894	19.905	18.573	17.233	17.471
A03	29.783	29.802	29.997	28.826	27.743	27.632
A04	21.698	22.901	21.599	20.99	19.98	19.989
A05	26.922	26.945	27.803	26.169	26.04	25.172
A06	21.682	22.694	22.704	20.874	20.798	19.901
A07	27.742	28.724	27.711	27.521	27.212	26.268
A08	23.412	24.654	23.751	22.943	21.819	22.898
A09	28.728	29.603	29.002	28.517	27.431	28.492
A10	28.828	29.094	29.007	28.571	28.602	27.498
A11	30.02	31.201	31.897	28.019	27.999	27.121
A12	25.233	26.433	26.216	24.707	23.699	23.711
B01	27.193	28.203	28.289	26.398	25.387	26.362
B02	30.812	31.799	31.971	29.447	28.451	28.322
B03	25.502	26.015	26.501	25.183	24.181	24.179
B04	31.231	32.311	32.203	30.64	29.614	29.64
B05	31.221	32.225	32.258	29.168	28.131	28.111
B06	30.306	31.317	31.365	31.192	30.982	30.179
B07	21.107	22.265	22.233	20.503	19.521	20.433
B08	28.262	29.601	28.179	26.871	26.779	25.791
B09	21.68	22.375	22.644	21.291	20.805	20.179
B10	25.393	24.408	25.414	24.253	23.215	24.231
B11	22.757	22.669	21.697	21.651	20.59	21.643
B12	26.754	27.048	27.899	26.58	25.335	25.499
C01	23.995	24.001	24.898	24.267	24.099	24.31
C02	22.863	22.795	22.814	22.881	22.092	22.901
C03	23.831	24.855	24.902	23.132	22.159	22.004
C04	21.132	22.132	21.21	20.312	20	19.642
C05	30.567	31.157	31.601	34.397	33.383	33.398
C06	30.911	31.902	31.103	31.585	30.525	31.605
C07	22.946	23.792	24.025	22.217	21.21	22.22
C08	30.05	31.31	30.353	30.328	29.899	30.007
C09	24.551	25.755	24.664	23.321	23.104	22.111
C10	15.253	16.271	16.268	14.985	14.582	14.739
C11	27.352	28.27	27.563	26.511	26.455	26.501
C12	24.097	24.374	24.701	23.42	22.032	23.099
D01	29.756	30.131	30.69	29.738	28.777	28.742
D02	25.367	26.265	25.371	24.55	24.1	23.339
D03	23.828	24.281	24.009	23.659	22.414	23.117
D04	27.572	28.653	27.994	27.008	26.984	26.11
D05	24.932	25.032	25.817	23.834	23.841	23.797
D06	32.823	33.733	32.941	31.307	31.094	31.222
D07	28.551	28.973	28.605	28.562	28.261	28.021
D08	31.61	31.664	31.61	29.867	29.335	29.431
D09	28.93	29.357	29.21	29.896	28.454	29.705
D10	35.813	35.131	35.094	31.207	30.225	30.037
D11	25.943	26.082	26.942	25.411	24.41	24.307
D12	24.775	25.795	24.901	24.638	24.599	23.638
E01	26.944	27.003	27.981	25.03	24.996	25.101
E02	29.795	30.01	29.801	29.971	29.07	29.954
E03	24.912	24.902	25.003	24.158	24.017	24.159
E04	26.575	27.332	27.386	26.156	25.091	26.047
E05	26.912	27.005	27.899	27.272	27.013	27.19
E06	19.821	19.832	19.904	18.705	17.043	18.717
E07	31.567	31.254	31.877	31.805	30.842	31.099
E08	23.979	24.046	24.879	23.572	22.524	23.658
E09	22.208	23.199	23.348	21.494	20.538	21.446
E10	30.018	30.157	30.999	30.702	30.605	30.711
E11	24.31	25.379	25.107	23.557	23.385	22.497
E12	32.147	32.169	32.29	31.428	31	30.049
F01	20.804	21.054	21.983	20.434	20.422	19.521
F02	30.108	30.111	30.605	29.247	29.189	29.653
F03	22.434	23.432	22.897	21.246	21.633	21.109
F04	24.548	25.391	25.606	24.128	23.66	24.092
F05	31.586	31.588	31.632	30.372	29.147	30.372
F06	24.413	24.965	24.513	23.755	22.799	22.24
F07	21.441	22.471	22.509	20.778	21.088	20.658
F08	26.266	26.254	26.775	26.422	25.412	26.03
F09	24.679	24.784	25.29	23.56	23.365	23.567
F10	26.471	27.471	27.481	25.98	25.011	25.793
F11	29.089	29.999	29.131	28.349	28.219	28.203
F12	21.556	21.549	22.632	19.776	19.609	19.799
G01	22.336	22.255	21.641	21.95	20.054	21.975
G02	35.255	35.339	35.481	33.846	32.267	33.19
G03	27.808	27.598	28.132	26.967	26.021	27.129
G04	20.611	20.689	20.611	19.709	19.504	19.603
G05	21.552	22.893	22.367	20.926	21.076	20.889
G06	24.912	24.375	25.006	22.172	21.335	21.189
G07	24.385	24.29	25.381	23.014	23.14	23.147
G08	35.656	35.656	35.653	35.15	34.097	34.149
G09	26.097	26.779	27.107	26.539	26.038	26.549
G10	26.818	26.802	27.933	26.316	25.315	26.316
G11	21.534	21.171	22.896	19.953	19.051	19.884
G12	29.677	29.667	30.704	29.25	28.251	29.336
H01	17.733	17.725	17.731	16.926	16.933	16.924
H02	18.866	18.533	28.571	17.571	17.578	17.58
H03	20.19	20.189	20.187	17.682	17.625	17.696
H04	26.469	26.453	26.461	24.897	24.903	24.889
H05	18.798	18.802	18.799	17.569	17.61	17.61
H06	30.924	30.988	30.914	30.429	30.432	30.414
H07	20.402	20.464	20.444	19.961	19.625	19.601
H08	20.46	20.439	20.438	19.653	19.663	19.681
H09	20.492	20.467	20.493	19.788	19.711	19.735
H10	20.066	20.101	20.666	18.369	18.37	18.401
H11	21.498	21.423	21.471	18.469	18.4425	18.458
H12	24.065	24.071	24.111	18.433	18.436	18.607
