# Supplementary material for: Activation and Biological Properties of Human β Defensin 4 in Stem Cells Derived From Human Exfoliated Deciduous Teeth
Source: Front Physiol. 2019 Oct 22;10:1304. doi: 10.3389/fphys.2019.01304 (PMC6817489; doi:10.3389/fphys.2019.01304)
Supplement: Supplementary file 2 [file Data_Sheet_1.ZIP]

Archive with 11 entries (8 files):
- Supplementary Material 1/
- Supplementary Material 1/Agarose gel electrophoresis picture of Figure 1B/
- Supplementary Material 1/Agarose gel electrophoresis picture of Figure 1B/HBD1,HB3,HBD4.Tif
- Supplementary Material 1/Agarose gel electrophoresis picture of Figure 1B/HBD2.Tif
- Supplementary Material 1/Primary data for SHED flow cytometry of Figure 1A/
- Supplementary Material 1/Primary data for SHED flow cytometry of Figure 1A/cd105.pdf
- Supplementary Material 1/Primary data for SHED flow cytometry of Figure 1A/cd146.pdf
- Supplementary Material 1/Primary data for SHED flow cytometry of Figure 1A/cd34.pdf
- Supplementary Material 1/Primary data for SHED flow cytometry of Figure 1A/cd45.pdf
- Supplementary Material 1/Primary data for SHED flow cytometry of Figure 1A/cd73.pdf
- Supplementary Material 1/Primary data for SHED flow cytometry of Figure 1A/cd90.pdf
