# Supplementary material for: Activation and Biological Properties of Human β Defensin 4 in Stem Cells Derived From Human Exfoliated Deciduous Teeth
Source: Front Physiol. 2019 Oct 22;10:1304. doi: 10.3389/fphys.2019.01304 (PMC6817489; doi:10.3389/fphys.2019.01304)
Supplement: Supplementary file 3 [file Data_Sheet_2.ZIP]

Archive with 5 entries (3 files):
- Supplementary Material 2/
- Supplementary Material 2/western blot picture of Figure  2C/
- Supplementary Material 2/western blot picture of Figure  2C/actin.Tif
- Supplementary Material 2/western blot picture of Figure  2C/p42 44MAPK.Tif
- Supplementary Material 2/western blot picture of Figure  2C/Phospho-p42 44 MAPK.Tif
