# Supplementary material for: Activation and Biological Properties of Human β Defensin 4 in Stem Cells Derived From Human Exfoliated Deciduous Teeth
Source: Front Physiol. 2019 Oct 22;10:1304. doi: 10.3389/fphys.2019.01304 (PMC6817489; doi:10.3389/fphys.2019.01304)
Supplement: Supplementary file 4 [file Data_Sheet_3.ZIP]

Archive with 3 entries (1 files):
- Supplementary Material 3/
- Supplementary Material 3/Antibacterial blood plate photographs of Figure 3A/
- Supplementary Material 3/Antibacterial blood plate photographs of Figure 3A/PG.tif
